# Supplementary material for: Partial Replacement of Oat Hay with Whole-Plant Hydroponic Barley Seedlings Modulates Ruminal Microbiota and Affects Growth Performance of Holstein Heifers
Source: Microorganisms. 2022 Oct 10;10(10):2000. doi: 10.3390/microorganisms10102000 (PMC9608837; doi:10.3390/microorganisms10102000)
Supplement: Supplementary file 1 [file microorganisms-10-02000-s001.zip]

Archive with 1 entries (1 files):
- microorganisms-1902907-supplementary.pdf
